# Supplementary material for: Identifying Root-Associated Endophytic Fungi and Bacteria in Festuca and Lolium Grasses from a Site in Lithuania
Source: Microorganisms. 2025 Mar 31;13(4):799. doi: 10.3390/microorganisms13040799 (PMC12029494; doi:10.3390/microorganisms13040799)
Supplement: Supplementary file 1 [file microorganisms-13-00799-s001.zip]

Archive with 6 entries (5 files):
- microorganisms-3526171-supplementary/priedai/
- microorganisms-3526171-supplementary/priedai/Figure S1_Cytomorphological images.pdf
- microorganisms-3526171-supplementary/priedai/Table S1_Taxonomic assignment of endophytic fungi isolated.pdf
- microorganisms-3526171-supplementary/priedai/Table S2_Isolation frequency (IF).pdf
- microorganisms-3526171-supplementary/priedai/Table S3_Taxonomic assignment of endophytic bacteria isolated.pdf
- microorganisms-3526171-supplementary/priedai/Table S4_Bacterial GenBank ID.pdf
